# Supplementary material for: Ataluren binds to multiple protein synthesis apparatus sites and competitively inhibits release factor-dependent termination
Source: Nat Commun. 2022 May 6;13:2413. doi: 10.1038/s41467-022-30080-6 (PMC9076611; doi:10.1038/s41467-022-30080-6)
Supplement: Supplementary file 6 — Source Data [file 41467_2022_30080_MOESM6_ESM.xlsx]

## Sheet: fig.2a
	Stop-POST5		Stop-POST5 RNA		80S.IRES		80S.IRES RNA
AzAt (uM)	300µM	600µM	300µM	600µM	300µM	600µM	300µM	600µM
Normalized AzAt/target	1.02891	0.880095	0.67253	0.751155	0.723074	0.777082	0.533124	0.669708
	0.937481	1.1199	0.743585	0.816877	0.707291	0.863951	0.644261	0.907911

## Sheet: fig.2b
AzAt (uM)	eRF1 in solution			eRF1 within ternary complex
0	0	0		0	0	0
25				0.0804065	0.104118	0.168658
50	0.330059	0.303797		0.204314	0.242111	0.320735
100	0.609271	0.434587		0.401141	0.559636	0.502229
250	0.586539	0.729738		0.52915	0.819576	0.703334
500	0.796595	0.907773		1.23872	1.01373	1.12052

## Sheet: fig.2c
	eRF1 in solution			eRF1 within ternary complex
	PAL	PAL+ ataluren	PAL+ GJ072	PAL	PAL+ ataluren	PAL+ GJ072
Normalized AzAt/target	0.586539	0.481369	0.328486	0.52915	0.724354	0.339847
	0.729738	0.522678	0.313769	0.819576	0.60624	0.453682

## Sheet: fig.2d
nt	Stop-POST5		80S-IRES
18S-1195	8.7416	17.7047	9.00354
26S-3093	3.38386	1.69925	1.27816
26S-2752	3.31529	4.48866	1.81265
26S-3557	2.6257	1.97114	1.65126
IRES-177	2.42381	1.26926	0.663877
26S-2851	2.30898	3.96519	1.76
26S-728	2.09036	1.64689	1.36459
26S-2362	2.04296	1.39243	1.28844
26S-2672	2.01962	2.03946	1.47321
26S-3469	2.01623	1.77149	1.56854
IRES-186	2.0031	1.2508	1.27436
26S-1388	1.97744	2.07712	1.48483
26S-1392	1.80376	1.50797	1.51984
26S-255	1.80261	1.94227	1.48845
26S-1982	1.67523	1.82754	1.43875
26S-2669	1.66233	2.02831	1.56474
18S-265	1.59287	1.33739	1.18225
18S-365	1.5903	1.45682	1.10098
18S-699	1.56044	1.72387	0.458408
18S-476	1.54954	1.27359	1.2421
26S-808	1.51774	1.93688	1.41418
26S-1836	1.50457	1.00593	0.810909

## Sheet: fig.2e
AzAt (uM)	18S-A1195				26S-PTC
	18S-1195 replicate		ave ± s.d		26S-2672 replicate		26S-2672 ave ± a.d	26S-3093 replicate		26S-3093 ave ± a.d	sum	Normalized sum
0	0.004712	0.003854	0.00428 ± 0.00043		0	0	0	0	0	0	0	0
30	0.089434	0.082028	0.08573 ± 0.0037
50					0.0614	0.0897	0.076 ± 0.014	0.014	0.0313	0.023 ± 0.009	0.098 ± 0.023	0.059 ± 0.014
75	0.148255	0.233538	0.190897 ± 0.0426
100					0.0897	0.014	0.052 ± 0.038	0.0428	0.1106	0.077 ± 0.034	0.129 ± 0.072	0.077 ± 0.043
150	0.327594	0.327642	0.327618 ± 0.00002
175					0.414	0.2626	0.338 ± 0.076	0.208	0.2294	0.219 ± 0.011	0.557 ± 0.086	0.335 ± 0.052
250					0.7064	0.5472	0.627 ± 0.080	0.3597	0.2983	0.329 ± 0.031	0.956 ± 0.110	0.575 ± 0.066
300	0.678019	0.58184	0.62993 ± 0.04809
400					0.5902	0.8678	0.729 ± 0.139	0.592	0.5981	0.595 ± 0.000	1.324 ± 0.142	0.797 ± 0.085
450	0.665142	0.739528	0.702335 ± 0.0372
600	0.760943	0.70967	0.735307 ± 0.02564		0.8163	0.8147	0.816 ± 0.000	0.5441	0.7546	0.649 ± 0.105	1.465 ± 0.106	0.882 ± 0.064
1000	0.803302	0.668726	0.736014 ± 0.06729

## Sheet: fig.3
Figure 3
Data for Fig 3a				Data for Fig 3c				Data for Fig 3e
Intensity of Cy3Q-tRNA (a.u.)	Intensity of FK(atto-647)VRQ (a.u.)			Intensity of Cy3Q-tRNA (a.u.)	Intensity of FK(atto-647)VRQ (a.u.)			Intensity of Cy3Q-tRNA (a.u.)	Intensity of FK(atto-647)VRQ (a.u.)
28706.3	35393			40743.3	31364.4			87273.8	18630.1
27081.5	32074.2			48951.4	29229.8			84041	41085.8
23291.2	31426.8			46609.8	26352.3			88547.6	19035.6
32250.5	30100.7			53814.9	1096.2			83411.9	55135.7
31845	44263.5			45724.9	12566.7			83932.9	54068.8
30476.5	28134.1			50293.9	33667.4			95898.1	45906.7
32484.3	42342.1			46318.7	28155.2			69967	32036.4
29638.4	36085			45758.5	32118.3			96704.9	41970.2
30307.8	47268.6			41312.5	43486.8			87749.1	60616.8
24249.1	27038.8			44834.7	39261.9			83493.9	33558.5
29165	55139.2			47097.4	27760.8			83750.8	41291.3
29816.9	24024.4			35028.1	44990.6			53358.2	40735.7
30230.2	35978.1			30333.3	40316.1			51616.1	58272.8
30712.1	45725.8			36303.3	27852.9			52439.3	39975.5
29230.3	34522.6			45366.1	35512.2			43443.2	45637.4
29781.5	34079.4			50553.4	36724			46289.2	47040.1
25945.3	41374.5			49862.6	28831.4			45683.9	41086.4
27931.7	36102.5			45921.1	35456.9			55630.7	50070.3
26210.9	37314.7			43032.9	26850.6			54319.4	60224.6
30525.1	37977			43902.9	36200.2			52538.3	41736
31064.7	41140			54752.1	33474.1			50662.6	-6402.73
32621.8	46414.2			50629.2	41541.1			38838.7	47711.6
-5078.94	48247.4			46665.3	35123.2			54612.2	38074.9
-7087.69	51905.9			51494.5	43643.2			56336.2	28382.4
35736.3	39638.8			49374.8	30009.5			50525.2	11851
35054.9	20181.7			38864.4	40276.2			52153.6	49020.9
30062.9	43980.9			39240	33703.7			60303.3	33001.2
39670.7	39172.2			39946.6	49948.3			49844.7	36585.6
31665.1	35623.6			43413.2	33456.9			45023.2	-2042.66
28531.9	6979.04			45062.8	40741			50724.1	40207.8
31882.8	32533.8			43080	33045.9			47879.7	33898.1
31796.7	38685.8			35854	41428.4			52642.4	37535.9
31284.6	30293.4			35265.2	47048.4			54837.7	66415.5
27182.9	31486.7			47097.5	23642			42521.2	48776.3
38330.2	34282.1			44055.8	33504.9			50810.3	38539.1
32040.2	29041.2			32002.3	37663.9			44736.7	45333.5
37633	32601			43278.9	36456.9			65818	65406
34360.9	38611.5			39911.8	43365.4			49539.7	57172.5
29953.1	16679.7			35318.3	40538.3			21146.2	78339.1
41517	17754			32439.4	19153.6			24830.8	40391.3
33033.6	15362.9			36002.2	33484.6			24681.7	15088.4
27861	22304.1			32558.6	44047.8			21971.5	53182.6
38098.7	35970.6			38074.1	37348.2			25726.1	28600.9
29192.4	29478.5			35740.6	44675.3			28005.5	43301.9
37292.7	30062.4			45712.7	44998.6			29733.3	40164.3
32391.6	28764.7			39419.6	35011.9			24375.2	66571.2
29512.9	22015.6			33730	42632.6			24768.8	45384.8
41192	35552.9			39038.6	39924.2			20869.3	33881.6
37969.8	32806.1			39309.4	34739			25101.4	40141
41640.1	38335.5			35744.8	31264.1			19921.3	49419.7
39887.6	56345.5			38961.5	40165.6			29101.4	31684.9
37807.7	38947.6			35631.3	38235.8			22318	37244.7
33994.1	38541			42262.2	32517.3			27749.8	35788.7
29317.5	30961.7			55607.2	35801.3			23171.4	62969.4
34267.6	37797.8			47607.7	30820.9			26536.7	37361.7
32877.5	55649.3			44994.6	59913.9			29809	44885.9
32876.7	52499.6			-4459.95	39490			26822.1	50704.5
31805.8	24371.4			-6936.65	33117.2			26468.7	44311.7
31070.8	28272			-6386.33	26832.6			30389.5	29286.6
31455	31787.4			-4402.43	36781.8			22372.6	55582.8
28600	34733.5			-2438.3	49578.9			28562.8	35619.2
25269.1	48677.3			2897.38	47243.3			32162.2	42886.8
35647.5	38402.2			-1346.4	51543.7			26023.5	40021.6
32305.8	31633.3			956.84	51767.5			31038	44570.3
32790	38091.9			-1327.07	38620.2			25174.8	38130.4
23944.8	28463.5			-1444.97	48630.7			27029	84093.3
29213.2	-543.64			-278.05	43366.7			28103.5	58881.4
37307.6	785.58			546.63	39530.5			29956	50765
38653	-274.51			-2115.17	42677.7			25761.3	4396.1
41614.8	2146.59			-857.82	46768.6			20135.2	47284.5
41050.4	-2092.38			1353.54	49453.1			19670.1	33924.9
38364.3	-1497.29			687.7	27672.6			30303.3	39730.2
32386.7	-1754.46			-389.83	38442.3			35120.1	48347.3
36323.3	1056.63			-846.57	50022.3			27638.3	38096.7
25883	-1097.81			-95.56	28428.6			22143.7	58203.3
26411.1	241.28			-2633.64	30101.6			26321.8	24657
20099.1	269.96			-43.74	47820			31467.1	49068.9
33589.4	-3399.04			906.14	34460.2			20486.8	45036.8
16055.3	1105.85			-3241.5	30025.5			26078.2	36618.2
25450.8	-3876.06			-1129.62	30263.5			26395.7	30398.1
25206	600.02			4335.11	23886.3			26190.9	37600.7
25630.1	2819.18			-1846.26	34914.4			19979	31227.4
19151.8	-1737.77			-3705.09	48982.6			30528.4	26556.3
16124.7	5108.08			443.12	45937			32306.9	3278.95
25605.1	853.98			-1446.12	52654.6			33613.7	782.58
26168.1	1697.62			415.5	47595.2			30576.9	3294.72
17166	227.6			-949.8	55334			23746.8	32046.8
22133.9	-1705.19			1777.02	35874.1			34869.5	16593.5
22213.1	1711.13			-34.45	61957.6			21273.1	70233.8
24336.5	-1505.29			-1436.04	63400.6			24857.2	63709.5
30138.5	953.43			-3147.11	53495.2			28748.3	35807.7
23007.2	-1875.05			911.4	44659.7			26210	31054.2
25777.8	-1554.93			-802.2	40366.6			32557	37659.7
33617.1	1712.37			934.14	29072.2			34602.2	32004.4
29149.7	-266			-1892.22	10849.2			34474.5	57426.3
24353.5	-1537			-10.71	34965.1			29329.2	38297.2
23832.8	3562.03			-314.23	52039.5			30027.1	38665.2
17901.7	1502.7			-4452.49	42374.6			29841.6	45710.8
29013.3	2228.96			844.38	46873.7			17250.6	29149.5
27011.9	1146.73			1027.39	45846.4			18656.5	14894.5
40211.1	-1958.4			-2753.73	32111.6			22678.7	28577
37020.3	2203.81			-2620.64	39791			22368.9	24765
40612	-2753.31			-1368.58	39779.7			19890.7	30651.9
31128.4	4709.51			3.44	38081.3			24216.3	37714.5
35383	-412.04			2089.94	49630.3			19877.2	24441.1
35845.2	310.95			539.36	59887.3			21646.7	32793.8
25405	3079.82			-916.31	49646.5			20066.7	36596.4
25844.4	-2363.73			1461.76	41165.1			20600.2	41389.9
24325.5	-4211.09			-1814.78	42032.2			23328.4	36686.7
19413.4	-4443.86			-2043.78	45838			15610.4	30559.5
26697.1	-1588.81			-1396.23	37407			21023.1	35354.5
39725.2	-1639.17			-1463.8	52582.5			23233.4	31529.3
29432.9	1139.83			1204.54	43778.2			26893.3	30312.4
36350.2	-137.66			-18.52	48921.6			18594.1	30831.2
29389.2	-3305.24			1329.01	45074.5			27869.7	27583.7
26454.5	1521.75			2240.16	35996.2			22248.8	21075.2
29464.7	-13.69			-133.81	54664.1			25058.3	33397.7
31061.3	2419.78			-2765.76	52404.6			22439.5	24414.8
22720.4	842.33			-3587.53	48787.5			20963.9	33080.1
24361.7	3102.53			795.58	41410.4			20663.8	35032.6
26889.5	-2356.53			735.74	32177			17516.6	8189.15
28132.9	1782.72			-1265.6	17476			26762.5	27655.9
19114.2	782.36			-2781.05	38452.6			19887.6	31788.3
16711.4	-643.7			443.93	37516.3			18605.6	21303.7
24072.6	1887.09			-291.16	26477.7			24411.9	29915.2
22118.2	1457.96			-893.61	26566.1			26286.8	-5522
18134.3	669.72			-2033.93	36105.5			18513.3	1718.35
28885.8	-288.85			1158.48	50753.6			25855.4	-340
17994.2	236.09			-977.36	53421.3			25626.4	54744.3
16069.9	659.52			909.58	44469.2			14907.9	24491.6
20778.5	-4510.58			2040.91	49593			20425.5	28136.1
28784.5	-3592.84			-2464.45	35960.1			21856.4	34646.8
18331.4	-4063.66			-564.18	37966.2			20501.5	33725.2
24486.2	-21.24			-3439.21	50513.9			26706.1	24374.6
27491.2	2010.5			-21.35	36009.9			19158.7	74.74
23520.4	-1943.67			-4542.46	53909.4			26259.3	34055.8
20830.6	-2076.24			1143.04	28271.6			19882.9	29482.1
21329.6	3419.03			-1854.89	35559.7			17675.3	27708.3
23207.9	164.82			-1060.62	37538.2			21572.9	32741.4
25559.4	490.09			-4035.39	44967.1			25032.9	30857.5
27227	2075.98			122.54	49476.3			23131.2	29968.2
19031.1	-1215.5			1098.8	46690			26620.5	36373.8
17269.4	-2368			805.07	45353			25519.5	36588.2
30496.2	2806.17			-1605.08	29235.9			21121.8	31365.4
37249.4	-3868.39			-652.54	58118.4			18448.2	35691.2
19122.3	-1376.32			-5545.66	62488.8			17420.6	30914.3
27996.9	620.37			-289.82	44828.4			23770.1	44067.3
28390.5	1031.62			-1445.02	40544.5			25031.4	30946
27423.5	543.02			-2889.61	53191.2			21405.5	1067.59
21525.6	2304.22			-614.1	14010.6			22931.4	31661
39174.9	-716.92			-2221.8	51362.2			25184.7	28672.3
49278.8	-2793.41			-3144.55	42294.8			21546.4	45396.4
40222.4	-3364.75			-3635.07	54780			26600.9	38423.3
48014.6	1878.52			-1630.64	37392.6			18214.4	35764
42813.2	-874.09			-612.02	30755.2			24508.8	32621.6
27719.7	-1525.28			-15.92	51126.9			18189.5	35124.4
36322.8	-381.2			-2481.92	43754.5			22957.2	26114.7
24464.3	1768.54			-1189.57	58084			17386.5	33176.1
25759.5	-245.73			-1480.52	48167.9			20432.9	28746.9
30162.5	1756.88			-1985.41	46661.6			20501.6	31761.6
25929	-203.52			-2399.48	44573.4			18881.1	39192.7
32270	-311.45			-1077.59	39776.7			18100	28758.8
29235.6	-2875.4			-2291.28	60017.2			16716.8	25831
24493.7	243.58			186.2	44722.5			16686.1	23974.7
32561.9	-1160.1			-4495.17	954.88			24691.2	38664.9
33860.5	617.25			1592.31	-3102.84			24946.5	36317.8
16563.5	-331.59			-1936.96	-1230.87			16357.9	27614.7
2342.37	3713.43			378.4	-1365.33			23957.9	37313.8
1884	-4581.09			-1352.82	95.97			20273.2	35946.1
840.74	-545.01			-1893.79	1652.07			21847.9	33051.9
-1260.14	1131.47			-3399.68	303.17			20052.3	27693.7
-3073.01	-1961.77			-2155.67	-2259.63			19150.8	32925.8
1759.14	-1097.08			371.56	-2138.35			19919.2	36945.8
-133.72	-1287.47			-2396.43	202.5			17093.3	23198.1
-1029.84	3063.23			632.08	-1475.16			24062.4	36271.3
-682.31	-2116.44			2550.64	-945.54			22902.1	34226.5
-558.83	2479.27			1235.76	-2329.17			20873.6	32836.6
-2407.59	-1093.78			-1424.54	-1130.24			19069.3	30977.7
846.05	1785.83			-2451.85	1123.86			21806.2	33502.7
-2936.88	-1188.98			-2010.88	-1494.74			15078.9	19911.2
-37.42	1638.36			1878.64	-1758.28			19831	38470.6
1532.76	-707.19			-2933.18	237.18			24765.5	26425.8
-1684.41	629.2			726.99	-1163.44			6195.28	20332.8
-2620.1	-3103.16			-583.41	-2169.61			17474.8	30559.5
-3397.75	-286.92			-1456.41	452.19			22739.8	27320.5
-428.96	-2719.36			-2254.64	-4178.91			17399.4	19237.3
-3366.97	-460.63			181.98	-27.01			22102.4	36152.3
-72.13	-5719.39			1795.47	-2731.82			21600.5	33261
-964.83	-1200.09			-3569.48	-1983.73			24563.7	22545.2
-850.71	-1928.11			1006.54	-2751.12			19776	26887
-612.04	4873.93			-286.79	-4359.19			13811.7	26240.8
-2473.51	620.93			727.73	-920.2			26500.8	30129.2
-348.22	-1589.64			-89.83	-1816.14			18332.7	24335.5
-1582	-466.56			-2923.34	181.09			18459.6	32991.3
-636.37	-190.27			-4129.45	82.14			21047.5	29413.5
1267.91	-1182.7			-3941.46	224.4			17450.1	29922.6
2425.66	-1558.17			-4480.35	-2671.91			17106	29384
1902.47	-3221.92			-1953.26	477.63			18673.2	24255
-870.23	1160.22			451.35	-1681.64			25273	32179.1
-1392.02	-976.21			363.83	-1915.56			13212.2	37728.6
4094.14	-799.12			-3683.34	2512.51			15991.1	42440.1
314.3	-3034.1			-4196.05	2202.94			13422.4	31798.2
-2970.24	2067.18			-4215.74	-1634.32			27559.2	35106.3
-1168.71	-2009.06			-1862.1	-3239.93			15360.7	36728.2
171.34	-2083.84			-2860.78	-2137.78			22708.3	34497.4
-1461.31	-1108.48			-2209.42	209.99			26513.2	32622.7
-305.11	665.81			1331.16	-1387.23			20343.4	41921.7
354.71	-1982.73			-1264.19	1712.87			27219.3	32357.7
-887.86	-677.56			-1145.3	-118.39			23810.2	30088.4
2230.93	-1794.64			-2128	-2736.48			13884	38164.5
98	-753.59			-2003.76	-1455.99			19021.2	34392
4885.85	-2391.22			-1318.16	1227.62			20355.6	36129.7
592.99	-2447.59			-716.71	1609.3			26249	22215.4
-6313.19	-1366.74			-4704.27	-1512.14			21540.2	33225.2
-322.82	1564.7			-2024.27	1836.68			19722.4	38665.9
-1544.71	989.54			859.22	3901.34			19251.9	45923
868.21	1071.13			-572.39	406.81			26187.9	32370.5
-177.55	318.04			305.05	-136.48			13239.4	8122.35
1761.69	-2523.71			-1814.68	-232.99			23656.5	35485.7
5252.69	862.95			-4324.1	-322.17			18821.9	37732.7
538.61	-834.46			739.84	-202.44			24878.9	35917.8
278.47	-6107.48			679.68	-1013.26			18419.8	27836.3
-1354.11	-2834.99			-3026	842.02			22584	41550.8
1784.37	-393.09			-2460.77	1616.06			21675.7	30839.2
3339.37	810.07			-6145.25	1428.43			18325.1	34124
-870.09	-804.8			-3142.53	-2.95			18137.8	35408
1954.38	138.48			-704.34	-511.39			19143.2	38755.3
-644.96	-312.22			-4334.04	43.56			19947	35072.8
-584.7	-5455.43			-2731.95	-332.3			16885.6	31898.1
-2240.86	-4928.11			-654.25	-3261.94			15951	31687.6
-1222.96	-439.17			-1838.21	1828.16			20209.3	25285.4
-731	-3349.66			-237.33	-1836.4			25849.6	32478.1
2131.28	517.1			136.41	2579.54			22990.1	29881.7
-18.01	1013.55			943.77	-208.15			20466.5	32639.4
1226.83	-4840.58			-1777.36	-402.07			24133.9	34616.1
-399.67	-785.6			-2670.78	-586.25			25516.2	42942.5
-402.63	-4012.45			2637.51	-366.6			19297.2	38122.7
-857.88	-3969.2			-3675.64	-488.21			30335.3	31919.6
-35.37	648.67			-646.3	1267.98			22985.8	38117.1
-584.68	763.13			-1457.88	727.25			21277.4	32454.5
-4661.33	17.99			189.5	945.68			18033	31704.6
-1502.18	-706.51			-1751.27	-2096.57			20558.3	26921.7
-1227.07	-756.5			-3108.75	-881.36			20854.2	31240.8
1698.13	1185.63			-1659.57	-2258.83			20931.2	35838.3
-1104.66	439.41			-2008.94	1093.58			16673.8	24062.1
-2285.44	-2239.69			501.43	2777.89			12750.2	28346.2
-1288.61	-5315.31			-1790.33	-165.69			23677.1	35225.1
1015.31	-1147.92			-748.89	-1896.46			18780.8	39548
-2350.52	1136.82			3305	-3361.94			4491.44	33671.9
57.71	222.07			1160.85	-384.75			11842.5	32767.8
-3212.17	-2532.4			1418.4	-260.6			6859.24	38376.1
-4018.54	-73.57			64.87	49.35			4675.15	42866.1
-6292.78	1388.12			-1409.17	1119.78			8608.81	36936.1
-917.22	-4148.69			-3212.99	-31.76			2534.25	35801.3
-1349.58	-3672.4			-1146.63	-1670.46			5659.41	27507.8
2553.14	-1169			-1894.08	-253.51			3860.81	41112.6
-925.98	-3333.67			-1594.76	1716.69			9444.37	23675.7
-250.57	-400.6			1617.28	1564.06			13363.7	33884.6
-2214.81	-183.83			-2344.11	1880.79			24363.7	30717.9
10887.7	-4132.75			-901.21	-1625.42			20024.8	35212.2
7720.3	958.72			-2139.37	257.04			20633.5	25928.3
882.35	-3211.81			-1251.82	-281.59			19993.4	29750.1
-1202.72	2333.22			-662.72	-3116.07			21448.6	31788
305.18	-1654.09			-203.81	919.94			20144.3	35436.8
-2242.63	398.94			-242.67	224.94			22569.6	30692.5
-712.79	-554.06			1389.93	1361.72			18689.8	27308.9
1014.85	-10270.2			2873.12	-233.54			18312.9	29250.6
-1641.32	-104.25			251.55	-316.73			21876.3	25007.2
-935.97	-3646.46			-1499.53	-1123.69			20645.5	20059.4
1693.5	-3582.51			-2464.03	1653.53			25577.2	20988.1
-1164.3	-187.7			345.75	2021.69			18631.7	29482.7
2200.16	-655.07			-1884.53	-1916.54			14236	30744
-3374.76	-5328.17			-2856.98	-336.47			21525.9	32125.8
-1048.57	-4991.58			1015.87	1182.12			20230.5	29583
3785.13	-2835.8			1487.53	-627.86			21899.1	29276.9
-338.46	707.2			-1735.57	2780.8			26214.5	34015.2
-2350.35	-3080.94			761.9	-1775.21			22400.9	34719.1
-1870.26	-2369.9			-1441.88	159.7			25581.5	36711.7
2357.24	352.59			-3799.2	-1144.81			26946.1	32010.8
-1054.01	-5798.81			-1882.47	-423.09			22613.7	32827.4
675.77	-6249.06			-3313.43	1376.87			27945.8	38149.4
-1901.61	-489.93			-1947.21	881.11			20454	32745.1
-1800	-2742.98			-2011.1	-2308.63			27824.5	31335.9
541.69	-2300.27			3895.17	-84.54			18447.7	27968.5
-5195.36	1053.98			-517.84	918.8			22026.2	28492.7
-122.88	-827.91			-2353	995.7			20886.7	35566.5
29.69	1134.97			-3358.32	-996.73			24522.3	28086.1
33.31	-2780.41			-2511.94	-2882.17			22690.6	32242.2
504.99	-2936.66			131.01	1541.64			25233.6	26057.1
-1887.91	-1875.35			-3670.82	2055.2			19582.7	33189.3
-406.92	598.82			-63.44	-1604.16			22529.1	29769.7
-12.96	-2247.54			-1636.86	4029.08			17011.2	31477.5
3137.08	1165.59			682.16	1327			22079.1	30561
209.32	-2913.9			-164	103.77			32530.4	34118.8
-1988.68	-2165.25			-1219.45	726.4			25034.9	33704.7
-3668.52	-761.8			1055.33	2488.2			17036.9	23967.3
1764.7	-1398.58			1236.94	-818.69			17786.6	22585.2
-929.53	145.09			-1523.67	-1179.01			16346.5	26033
-1080.73	-4213.72			-708.91	1122.24			16365	33202.7
-340.93	284.45			-3952.71	-640.48			19859	38265.6
1363.98	-1418.01			-559.4	-1265.34			16165.1	34317.9
1526.47	-3796.06			-2949.43	3329.09			25985.3	31376.5
-2605.29	-2026.06			-2656.42	-1056.83			20130.7	34261.1
-2539.08	-1912.66			1548.16	46.46			19869.4	29818.8
5870.43	-842.93			644.44	1168.76			226.42	28495.9
2667.25	-919.18			-2609.32	155.35			396.12	34433.8
7112.92	-1844.74			2829.49	-615.41			16885.5	34882.4
4639.58	1137.8			-1242.13	-586.19			18167.8	25148.3
7372.24	2123.79			-1791.14	-1441.01			19324.8	33559.7
7240.6	-1341.78			1103.43	-2064.44			15684.5	16216.9
10316.6	95.38			-693.33	1070.69			20675.4	29886.2
7101.38	-1428.57			-0.21	1480.12			20098.5	29748.5
4598.46	2291.55			553.85	797.34			24114.4	31041.4
4883.98	1435.77			-5832.8	-54.95			21389.7	23868.7
9278.32	1603.5			-1691	-588.91			13404	35502.4
5696.81	1060.53			-150.48	620.71			17394.4	35202.7
3617.12	-3496.62			1065.19	-1853.86			19616.9	36541.7
2856.35	474.66			-4647.99	-639.68			22638.4	30425.2
6342.57	1071.63			1803.55	-1784.46			15228.4	53912.8
4003.83	-1561.5			74.42	1554.16			20332.5	36425.8
7209.33	-2771.11			-3394.98	-2550.33			20417.6	37195.3
5202.98	1644.38			1173.49	1750.72			21409.8	30404
4721.26	-2275.32			-1259.37	-114.26			26933.7	28808.3
5337.4	-4244.51			330.6	-596.96			26731	25098
6389.26	-1305.44			-1391.77	-2618.05			22409.8	32295.2
4107.5	-2197.53			-2696.13	1954.53			23129.6	39250.1
10647	1304.2			175.72	816.69			20884.9	29594.1
7652.58	-2182.74			-1549.29	332.61			24179.7	27318.3
7323	-2018.85			-2119.4	-833.47			23804.7	32186.5
8550.73	-359.18			-2908.79	-764.78			27899.9	35177.3
5039.67	-2297.26			-1432.44	-594.04			23010.8	30480.1
2814.06	-2957.57			-1912.23	-1394.36			20395.9	23699.5
6643.75	558.17			-341.93	-176.83			15089.3	36798.8
6987.75	-2793.12			-1346.89	328.97			22457.7	21595.8
5676.77	-867.52			2890.56	-989.41			17120.5	27451.5
4916.49	-2270.54			2172.56	-1883.1			22950.5	23915.4
9335.54	2164.64			2068.51	788.99			24005.1	28763.7
7090.43	-3585.16			2155	-1727.07			18054.3	31715.2
6199.63	-1693.87			-2520.51	-1696.34			18935.3	36885
2994.84	-1977.47			-1055.72	311.96			25799.4	32659.7
1623.16	2319.33			-178.03	483.05			22266.4	26559.9
-1657.17	-1206.84			-1743.95	-1843.15			21076.5	29284.6
4275.9	-137.27			-62.07	-1505.91			24743	30840.6
1620.38	-4119.14			3227.05	-2033.26			17785.5	29224.3
5622.27	-3242.07			768.13	444.18			19219.5	23956.4
42.8	-387.89			1342.71	-540.42			21919.9	31439.7
4589.46	-62.61			-584.65	-5337.34			22171.9	31625.4
6779.19	1581.78			315.63	1255.22			16020.1	28991.7
10381	2984.06			2143.72	-1139.93			17875.5	34149.2
4452.2	-209.98			-931.21	583.38			23502.6	36742.2
5096.43	-1884.44			-2690.4	-640.53			16705	35859.9
5909.06	794.31			2202.01	-464.87			15945.6	37731.3
6608.48	-451.54			-15.07	516.01			20904	34954.4
8204.46	166.65			476.85	712.79			24155.5	39060.8
148.14	-273.64			-393.36	494			22887.2	34908.6
5398.12	1976.57			-3922.47	681.29			25251.6	20386.1
6748.33	-904.64			-2858.14	-2220.32			27053.1	27802.7
2874.83	1008.59			-1340.66	-1837.44			19107.2	34951.4
1649.39	-2438.93			-4331.02	1139.74			22996.9	32375.3
5233.98	767.98			-1271.04	1073.98			18103	32042.6
2589.92	-3774.18			1930.98	-595.81			22265.5	33059
-4573.82	-541.06			2185.12	-404.12			19863.1	28874.6
582.46	-1655.4			541.87	233.65			19652.1	35466
-2668.14	730.9			-395.88	-1064			23605.6	40090.1
409.87	724.02			-520.89	2748.24			28333.8	16524.9
-1829.95	-81.9			1439.23	1753.59			17944.7	29893.9
-887.73	-2180.64			-3430.99	-1301.85			16529.5	42615.5
757.92	2603.7			-1801.58	814.7			23555.5	36974.7
5500.91	-3856.1			170.8	2611.69			19101.2	35222.4
5781.33	368.81			1342.72	-84.64			27388	36275.1
4841.65	-7525.02			173.63	-986.52			17976.3	29737.2
4967.35	-283.28			268.12	-1371.1			19740.4	32659.1
2105.82	520.4			-479.58	145.69			22347.4	32594.3
353.41	-1101.24			-3723.07	719.74			22739	40305.9
3800.44	-826.59			969.38	-968.22			26174.1	30698.2
3654.25	824.55			-2620.3	1502.76			24715.6	34076.4
4848.64	5878.45			-1660.06	-2661.11			15851.5	34248.4
5831.72	-1562.84			1574.41	401.54			23323.8	25936.7
4439.04	-2807.8			-1381.67	14.16			17988.4	30940.9
6743.5	-3531.51			-1588.56	-1597.29			15737.4	29492.1
5217.45	512			-3783.71	2201			21000.5	32483.5
4718.66	-4316.42			-203.1	2607.23			25477.6	27390.6
7122.8	-2258.36			-40.78	697.56			24330.8	35484.4
5496.53	-150.63			2467.85	1422.3			16555.9	32587.9
8187.75	-1790.79			-399.43	144.72			19524.2	32350.3
5961.85	367.78			35.33	382.63			22182.1	32032.3
6779	365.23			-758.49	-707.87			28802.5	32959.7
-1275.86	-3672.11			2029.09	3447.52			17746.3	23062.6
5802.17	47.89			-688.69	533.07			23143.7	32940.8
3825.38	-315.1			-3408.49	-653.35			20064	30588.5
3885.49	-2443.96			-279.8	-2595.7			26385.2	36884.3
5040.23	-2153.04			-950.66	-2063.94			24090.5	32763.8
3271.97	1601.06			593.22	1436.56			18976.9	35541.6
3413.56	-2149.24			-2241.29	2808.75			20733.9	28441.9
9457.23	329.94			-44.38	-216.52			17980.2	31456
1460.94	-4966.09			2296.38	2782			17723.9	36308.5
7714.27	-1823.9			4100.07	-3350.95			25248.6	28926.6
4271.57	-2967.48			-426.67	501.8			26291.1	34106
4662.89	-2189.36			-266.52	318.23			22851.4	33804.9
6721.53	-2632.74			-880.29	685.74			16939	23573.2
4282.25	-1878.17			-433.94	2081.66			16546.8	30984
6794.63	-997.94			1463.61	547.75			17030.2	31702.4
8018.9	2724.5			1270.99	371.81			23481	34690.1
5879.71	-1974.83			-303.63	-1812.74			15639.5	41852.7
2290.4	-3354.41			2207.44	-306.16			19682.3	35239.2
5698.88	1369.17			-992.72	-1393.74			22479.1	35830.9
4274.09	-398.45			-1627.19	-1631.29			26229.7	27294.5
10506.6	-334.49			-2459.39	173.09			22289.1	32066.2
4623.56	-2373.68			-1726.88	696.14			17011.8	28396.3
7279.17	-1765.59			-218.85	1065.82			17646.8	26459
9932.17	850.94			-115.42	-1953.3			25548	37013.3
6334.56	254.44			-678.45	867.25			23322.5	37509.4
4386.29	-4668.14			-1453.05	-62.45			21009.2	31115.5
4684.98	-3148.61			-294.56	-2708.15			28566.2	34747.8
6540.08	-3592.96			302.22	1317.3			18168.8	38506.4
5506.48	-2808.74			-227.09	383.25			23241.8	43469.7
5001.86	211.24			-1490.41	296.94			19930.1	30238.5
8337.67	-1266.09			640.11	-817.23			22205.2	33652.9
8185.14	-2943.06			1157.83	-967.63			16525.1	30266.9
9098.72	354.39			-3663.84	1320.02			15031.1	28841.8
7053.67	-1462.36			-1868.44	-426.43			20742.2	33513.5
7817.4	-122.98			1636.75	-254.05			15652.8	31439.5
7274.83	419.87			-1606.3	635.46			18627.3	30680.8
8674.16	-699.61			329.84	-1480.55			21927.1	30590.2
5796.38	-3380.5			496.48	-1198.95			22439.7	28733
8513.21	-4267.64			3472.34	956.72			24604.1	33220.7
7764.18	-1954.89			-250.71	1143.75			13031	31693.6
7506.08	-1536.8			499.72	-760.33			20746.6	36567.6
10340.9	-2837.15			624.69	338.96			23839.3	31562.8
5567.91	-421.59			-1771.69	-1550.93			20282.5	37333.1
1220.91	1297.01			1369.91	188.82			17901.8	32840.4
4833.3	-5759.23			2042.58	78.42			20797.5	31240.6
6951.1	-3778.65			500.86	318.51			19021.6	28209.2
6855.09	-1358.22			-2625.84	806.39			23946	29382.6
3876.96	-4035.16			1796.25	2258.94			26221.2	30911.8
-450.48	-1676.18			2574.62	-922.39			24273	36767.2
-1732.42	-3300.56			-3194.01	-687.93			19918.1	28302.5
2724.08	-1597.83			-1871.65	-12.69			19041.4	38809.3
-2100.32	-349.09			-370.25	-86.43			22493.6	35607.5
-447.58	-734.2			850.73	-1284.97			28425.1	36816.1
3334.84	-2532.47			-76.12	600.58			22359	34328.2
5409.44	202.44			-691.06	-1296.95			27010.5	26938.3
4799.44	-818.49			1443.32	27.56			22407.3	32302.3
9696.13	-1965.14			-984.94	-591.51			24348.4	26182.4
6101.52	-2694.83			378.95	2490.8			18663.2	24348.7
6431.77	-1823.74			4161.83	1077.57			21391.5	35639.3
8848.78	-1054.41			2202.26	-2456.92			26430.9	30342.4
6321.76	-1919.01			-2045.91	91.45			21277.8	34213.1
6625.83	1407.88			-150.97	-2081.41			18267.5	40100
5774.33	-1369.27			-35.65	299.17			13138.5	37658.4
4524.76	-1658.47			3936.38	428.21			19230.9	26846.9
3631.76	-3592.41			817.89	1741.77			14870.5	24392.5
6685.7	-1134.65			-1468.89	1451.32			26774	34146.8
6441.13	-1040.45			5289.43	-803.9			25620.4	13058.1
4017.57	-795.9			-530.66	-1299.72			22013.9	32620.6
6286.23	-2319			2673.83	-455.7			24696	28095.7
8320.21	-2852.94			-630.56	457.16			19087.6	28451.9
5798.89	-1855.53			-740.11	204.89			25903.8	29047.7
7326.49	-2012.64			-811.71	-300.81			17035.1	29655.1
2133.23	-2312.38			-218.86	-42.96			17917.9	41653.6
4161.5	-3348.48			-4043.63	-1916.18			19353.5	25702.6
6962.83	-405.65			-357.22	812.26			7437.19	35528.4
6162.78	-939.59			3291.06	-337.1			-1005.07	27724.4
6242.29	-349.19			-3518.03	-601.1			21724.1	30655.1
5122.81	-2485.35			-1030.04	1041.17			21798.2	22457
4246.01	-2231.98			-2191.17	-1854.35			18926.3	29320
4995.73	366.04			3.02	-2573.77			26598.4	29426.8
3122.87	2524.13			1997.23	-1667.08			26162.2	26873.8
7404.79	-2321.85			1816.37	2418.32			20342.3	29742.1
4248.99	-1956			-47.37	-733.67			23296	32738.8
5184.88	2516.72			-870.94	-1426.5			21960.9	30166.2
10060.6	-88.19			-971.9	97.77			19333.1	30795.7
8792.31	-2930.28			799.27	787.65			19469.9	29519.3
2673.94	-3811.96			488.8	97.32			29759.4	33379.2
4824.57	-2571.98			-1512.81	-2204.25			20922.7	41649.2
1039.88	-1754.04			-2658.12	71.94			25439.8	36053.1
7573.59	-847.08			-199.75	1375.61			18893.4	38756.4
4596.02	-611.67			436.29	1309.94			18713.2	31165.2
2095.47	-141.01			4120.11	1533.04			22832.1	28111.2
2867.04	374.07			2326.38	-646.44			19089.5	31603.8
6913.9	-3949.41			2437.15	444.69			18694.1	19261.8
8457.32	-1858.38			1956.78	410.06			26094.4	34989.9
2216.62	-196.89			-1848.21	-151.12			15149.9	38495.7
9054.9	-1887.4			445.5	2554.86			21065.9	34486.2
5711.75	-1015.14			96.38	-1038.68			23037.6	39574.4
5506.84	-4112.79			-1238.68	-1171.84			21725.6	32644.6
13074.4	-2297.57			-178.18	-332.7			26582.8	40434.8
10157.4	-2519.43			-1478.7	593.52			26521.3	34410.9
12713.7	726.61			921.15	788.89			24066.2	31527.5
12527.6	-62.44			-1840.69	1253.75			22917.2	28693.4
13085.6	-1332.28			3651.37	-1610.17			23262.1	33196.3
7462.2	-699.85			-3369.1	1328.11			19288.7	20347.7
7569.73	-923.55			-3097.61	1654.56			25728.7	37254.3
8196.1	507.55			-1884.57	-10.3			18477.3	32078.3
3452.81	-2002.57			-2345.49	-1613.01			25659.5	32090.5
9618.57	-2128.78			-4237.18	-2318.36			20135	37058.4
1683.53	1597.75			-4756.08	-2950.46			24876	36548.5
1751.17	955.94			-3171.38	2086.84			26458.5	29545.4
3628.62	-3909.16			-5886.38	564.17			24085.7	40808.7
1100.04	-4393.77			-2512.64	-420.8			21666.7	30954.6
-827.38	2975.06			-1330.27	1073.03			20242.9	29148.8
-426.07	-1654.97			-1785.08	436.45			19035.8	24920.5
-514.97	-208.39			508.99	772.05			19972.2	20701.6
-1062.78	1326.26			-1893.26	-1816.01			20316.9	28100.5
-2754.53	640.4			-1715.4	1175.84			20475.3	33522.1
-1258.47	-2584.77			-183.08	1963.45			24403.9	23562.3
-1790.75	295.37			-1024.16	1557.66			18703.1	19805.4
-1495.71	-723.95			-1665.83	258.65			24790.7	25750.6
-375.88	-6048.05			-303.58	-2155.18			20907.6	32283.4
-2167.97	-2640.65			-1120.29	-1408.26			21767.1	22826.1
485.02	278.15			-2487.17	1614.83			21050.8	987.94
-2193.4	-4041.49			1113.1	-2559.49			23897.4	19695.8
-5054.93	529.31			2876.1	315.4			15353.3	15018.5
-4258.21	711.23			3460.67	1868.13			21398.7	22751.8
2105.07	2007.5			-913.86	-958.05			24529.4	28802
646.92	-772.38			864.61	-2496.57			20638.9	25194.6
1986.56	-2996.01			1124.59	-583.68			27955.1	22785.5
-2193.12	969.25			-1826.51	1131.77			24743.7	28873.9
-2759.56	-1491.78			-1414.59	908.32			19976.8	24138.1
-3543.26	-2763.41			-2571.85	1778.75			22294.3	27489.2
-1844.19	-1447.23			60.73	2031.16			28568	30883.4
-2132.12	-4948.81			-1507.18	1718.88			24955.7	23293.7
-426	-2007.72			493.72	-1111.57			19032.6	27001.4
-1595.24	-6452.42			35.38	-2652.86			20236.9	22908.3
482.08	-1441.33			2195.09	-2964.25			19739.9	29797.9
-2237.16	-581.89			-655.88	-1616.22			22536.8	24986.1
-3521	-477.39			558.39	-1127.01			19372.8	31025.4
-1302.27	-344.62			-1210	263.75			21901	23630.4
915.27	-4681.35			-1094.74	-1511.78			20560.3	29803.4
-2566.09	-4482.88			383.79	-282.07			25640.1	32583.4
-813.39	-4545.11			-577.34	958.39			20141	19408.7
-3435.39	-383.01			-2470.01	-1740.32			16054.4	-1661.72
-2189.56	-3771.64			-2999.21	1206.56			25456	39040.8
1209.68	-5225.97			2083.65	-1741.68			24117.2	27762.7
-1949.29	-565.68			165.42	960.66			24275.7	22341.6
523.58	-4581.79			329.58	2822.68			27067.1	30140.9
-3616.17	-2358.78			-793.33	-164.31			16485.4	19496.4
-2688.75	-1777.45			-2337.6	1483.98			21968.3	23900.2
-2351.85	-2940.2			-1876.69	1636.23			18189.2	24417
712.91	-5228.42			-2398.86	1154.94			22394.1	18213.7
-4371.17	-1330.51			46.93	-1684.19			24945.7	28280.1
-3382.96	-4602.37			681.14	-2027.47			27320.7	3505.71
-1691.6	-3219.2			829.69	-2727.03			28463.7	313.93
-2153.22	-4766.44			-1576.44	99.44			26720.3	482.71
-954.43	-2783.35			-709.29	392.66			18410.7	98.79
-2509.89	-3484.22			-2781.88	349.41			26007.9	1320.61
1290.05	-4839.75			-518.76	467.37			20925.1	352.64
-998.49	-3979.51			1651.36	-464.01			29727.1	2743.98
-2196.22	-2400.07			-2899.77	2263.41			26213.8	-1616.25
-822.41	-4319.32			-390.39	-1300.15			29671.2	363.05
-1788.2	-2040.24			-369.09	-1372.02			17447.7	-5429.22
-1605.36	1902.43			-259.06	-2640.12			19551.2	-2269.96
-1352.7	-1464.16			-1567.98	384.35			22696.3	-2699.79
-1707.44	-1564.25			-1267.03	-568.08			23713	-4796.22
-1938.79	-2737.37			-1154.23	-1001.46			22007.7	58.84
-3845.67	-1995.9			-83.58	-692.67			29728.7	-2871.11
988.54	-3480.84			-2478.22	-883.71			29404.2	-1132.36
-6076.42	-2584.83			-124.02	-1263.12			21562.8	-4524.37
-1692.43	-1919.25			-513.22	-8.99			30932.9	-1147.25
-2832.08	-1785.39			-2769.63	964.95			22436.6	-238.43
-424.02	-791.93			-1408.87	-452.99			26067.5	80.57
1207.34	-1915.74			540.88	-40.54			17535.9	-2000.63
1766.04	-3129.26			3745.22	-669.46			12407	-4746.9
-824.65	-1823.91			-2914.09	-1759.97			25026.3	-1008.7
-4807.8	-784.48			-369.02	190.92			25919.3	7515.08
840.97	-2511.61			341.43	-1196.93			25681.6	9241.35
-2707.44	-4575.22			-1645.38	-84.88			25100.1	355.54
-1696.11	-4313.55			-1099.66	-960			27564.9	-1801.68
-1675.09	934.36			429.71	959.67			26971.7	-737.76
-869.71	-2191.96			5392.82	1951.04			29388.9	-1316.52
-4845.18	-2204.05			-678.13	-1073.89			27953.7	-932.39
-113.88	-2420.65			-2881.27	-3665.66			28011.2	264.37
-207.55	-3618.7			-949.31	-255.29			17041.5	-3036.81
-5285.26	-4730.36			-274.66	-786.49			21748.9	-629.81
-4072.33	-2148.74			-4613.31	-667.33			27556.8	3191.52
-2928.33	-2491.41			-4292.59	1453.77			27680.8	3534.53
-3657.24	-1414.87			-2803.44	-1492.67			26045.1	1512.99
-2588.07	-511.19			-93.82	-2309.58			26206	4590.31
-1024.53	-1078.4			-1628.58	1312.42			26675.8	828.96
-1027.43	-4798.46			-1648.02	-285.67			21432	4021.02
2648.04	-2803.73			-1537.06	1617.49			20006.1	-1697.84
-626.3	-2185.06			1230.89	-1787.72			27051.9	-1670.48
-1148.05	-4711.92			815.06	2083.75			28188.5	-38.35
-2282.14	-1517.91			2863.38	32.06			17649.1	110.68
2037.66	-3722.84			-759.6	-2796.49			25869.2	2660.95
-3558.86	-5125.56			-5026.34	-2772.16			21083.3	1914.99
-859.79	-1761.44			-1019.79	1329.43			17963.5	-4390.21
1729.06	-3718.42			-13.94	-41.32			24570.6	-413.02
-5177.61	-1624.21			-233.12	-105.58			22781.3	2683.76
878.55	-3135.88			2021.87	-655.34			23970.1	-1473.78
-2571.65	-3651.67			-565.02	-536.86			22791.6	-727.45
238.45	305.48			3373.45	-2033.04			23974.3	2250.19
724.03	-2773.03			973.85	-806.32			19182.7	1249.08
-4503.9	-2225.11			72.74	758.05			22369.6	-894.71
-1393.87	-5259.02			-1380.61	2531.12			27114.2	273.44
-766.84	-1332.68			-2902.36	154.61			19679.2	1191.15
-52.23	-2534.82			1520.77	-3103.31			22627.1	-1507.36
-3016.25	-815.24			-2294.86	-2715.48			22257.8	-988.64
-3516.4	-3093.87			-316.56	-165.1			29176.5	-3179.39
-1629.27	-3646.59			-1877.11	1018.14			17882.3	-8684.17
-3429.66	-842.85			-1895.03	-1302.73			17840.5	540.95
-258.75	848.16			-2981.34	-1019.55			26010.5	-1427.31
-213.02	-2186.9			-2624.93	-2786.52			22216	-133.78
-972.22	669.15			-569.03	1199.57			23906.7	-2793.07
-3624.52	2610.91			-2518.62	-1300.56			28304.5	-2183.34
2829.83	-241.56			-642.38	374.04			27489.6	-1969.56
-3763.44	-2566.66			-1032.73	-66.61			29558.8	1105
-1624.74	433.38			1574.94	-1866.33			23316.3	-700.18
-3218.25	-2044.55			-3298.7	-748.67			22854.3	713.77
-3129.53	-2730.68			-1846.08	-1619.04			22582.3	192.4
-6774.12	-2773.95			-2659.13	-95.09			24372	-814.76
-3771.6	-1291.83			1967.97	-2784.46			23206.7	1247.43
-579.97	-5920.39			3733.62	-193.09			24268.4	336.55
-2231	-471.33			307.88	112			24358.1	-112.01
-4732.89	-100.45			-478.19	-1077.8			22146.6	5628.95
-2346.04	-3619.59			-1582.74	375.68			27584.8	6030.67
-9679.93	-2633.34			403.54	-1477.41			28493.6	1550.18
-3890.01	-3196.02			-232.16	111.97			21122.6	-1109.87
-2924.55	-1363.8			-2219.81	1292.74			20381.3	-1281.75
-831.92	-1653.05			-900.26	-1079.85			20082.7	-2169.89
-2218.75	-1670.07			631.87	841.42			20898.8	-2161.37
1010.19	-1745.45			-1352.13	-2238.55			25175.6	-665.26
-2166.78	-2332.81			1848.79	-1358.39			21918.5	-1898.8
-2972.13	2020.31			-2911.99	166.71			23027.3	5576.91
-1533.6	-66.2			-4419.4	-1134.16			22902.4	-1037.4
-1207.5	-5078.03			-863.57	900.8			20665.6	-1330.25
-1306.9	-1821.97			-146.75	630.06			26025.7	4221.83
-4444.96	-3484.65			-2290.16	-1013.18			735.33	188.61
3612.31	-2266.71			-2502.21	-787.49			-3036.85	-331.51
-4109.56	-1841.45			876.13	-2133.5			-762.39	4148.35
-1241.86	-2316.23			-1657.29	-1916.05			-1176.57	6566.11
-1364.33	-2927.5			-2957.51	289.87			2747.96	683.28
-2901.66	-1443.94			-3252.62	-2469.97			-886.63	2899.78
-1097.99	-912.87			-1948.04	-946.24			-520.57	1549.19
-3153.98	-984.39			1493.11	521.79			-201.69	931.01
-2469.56	-3473.44			-601.46	275.4			-196.15	1346.33
-1316.08	-2574.78			-4325.58	1005.4			-727.67	4873.99
-2664.58	-3660.78			-339.18	687.13			-3769.18	4539.45
-2897.04	-3862.67			-458.65	-626.71			-1838.05	2300.07
-1201.65	-6513.97			-3222.72	-775.04			-2364.46	-497.35
-3854.57	-1054.16			-805.23	-1130.48			-820.2	-956.29
-658.29	-1405.1			3305.56	1574.39			372.33	3296.76
-4530.06	-2469.95			1416.54	-510.89			-2916.03	1335.09
1229.75	-1533.63			-168.61	-1026.36			-2487.25	3710.07
-5285.35	-4712.31			2278.66	-1450.21			385.26	-2713.42
-7071.57	-2913.7			-1096.47	-711.52			-192.48	2971.43
-4955.19	-2183.86			965.89	2612.92			435.23	1331.68
-3902.94	-4918.4			1052.22	-1272.76			-3198.8	-301.62
-1060.63	-4371.01			-2796.32	-890.46			203.57	4619.97
-2966.94	-3115.07			-1142.09	-456.71			-145.97	-612.34
-1717.73	1522.63			-2314.42	74.75			1072.47	-3377.86
-5366.99	-1314.01			-2075.09	881.48			-2063.02	3293.1
-5846.67	81.87			1171.39	304.04			1656.55	1907.9
1580.91	-1798.08			-2458.47	-2717.82			-2399.14	-3030.44
-1623.41	-1514.23			116.71	-664.81			-992.73	351.27
-4397.78	-4128.8			-3851.52	607.75			-825.45	-1023.22
-476.94	-1608.84			-2688.23	-1646.05			479.57	1036.3
-1545.76	869.45			-2188.23	1808.43			-1306.53	487.11
-2245.66	-2679.45			1713.8	-1988.15			-2663.02	-1155.35
-1846.42	-3305.36			-1736.86	-748.84			-1709.76	-2793.49
-2772.7	-3371.02			1558.99	982.06			-2463.05	-1215.64
-458.87	-1443.48			-355.27	1155.08			-826.77	-875.39
-4294.59	-2233.41			4.22	-1952.5			-1876.95	-1550.26
-930.86	1814.33			-1305.32	-1414.81			-2428.55	-3539.52
-1713.58	-264.21			-1890.86	787.34			2929.54	-1855.66
-3296.29	-3042.83			863.93	-2361.28			-335.3	294.01
-1793.27	-2364.26			805.14	-729.05			-2004.22	901.83
-5357.75	-491.82			-4219.24	285.95			1538.21	-1617.95
-1027.92	-4363.26			-3478.51	-252.39			1715.71	745.5
-1314.66	-1531.44			627.18	-878.66			-2210.38	1574.39
-4185.75	-3279.29			815.91	-1682.06			-3471.56	-3552.01
-110.71	1245.62			-148.59	773.67			-1953.76	-4463.69
-149.62	-2450.31			722.11	-66.13			-1739.21	1607.38
-3044.69	-5454.43			-852.42	2606.56			-492.24	2154.95
-7875.44	-5861.71			586.8	-1271.93			-1256.19	-1613.2
-1349.99	-5756.5			4137.99	-2264.58			22.94	-498.58
-3471.11	-5411.69			-1646.52	724.9			-1499.69	5234
-1938.33	-2727.72			1074.34	-492.94			-922.51	859.95
-1016.53	-1262.33			402.71	-410.38			513.44	2921.82
-2271.84	-312.43			1156.84	-438.49			3205.04	-994.47
-2062.62	-2622.45			1165.68	-1195.37			1341.64	-485.43
-440.69	-3805.21			484.22	2135.13			-4088.01	-4157.21
-458.94	-4541.75			-500.03	2916.95			-921.97	3383.35
-3668.43	-2446.69			1481.49	60.75			2191.82	-305.82
-400.3	-1910.36			-669.62	3200.37			-1742.33	-3028
3246.59	-3310.2			6443.15	218.95			-1200.33	-426.45
-1538.39	72.72			-1846.59	4055.1			1725.38	3428.09
338.7	-2955.44			671.86	1016.46			3067.83	-5874.78
-945.32	-560.13			1648.32	-2103.24			-2507.56	-6030.16
-4365.49	-3840.28			-2569.72	-193.22			564.21	-5720.71
-248.85	-1335.17			-449.78	192.68			1935.12	755.89
-4465.43	-4183.32			3499.16	1148.19			-1090.79	-2731.27
-5494.9	-1501.77			-1044.07	-2079.57			-3954.06	-4266.54
728.56	-1844.92			1342.18	-699.39			2253.43	-3133.67
-4122.88	266.06			-2587.74	63.41			1240.65	-5995.31
-1607.91	-284.81			-119.31	3262.2			-52.78	-7489.8
-1520.28	-1967.22			-3094.73	229.55			436.91	9686.27
-3253.87	-1612.32			729.96	58.12			-1693.55	142.92
-5006.9	-402.01			2049.15	485.23			1379.61	5642.15
-4063.12	-3406.88			-1570.85	-405.45			-1370.49	898.23
-1546.21	-5060.43			-535.02	1994.47			-778.44	-1620.52
2208.79	-2500.38			1927.56	724.98			560.89	6178.78
-3431.7	-3752.67			4603.51	-909.43			391.64	-1512.09
-5161.01	-3773.63			1184.78	1569.05			591.51	2025.84
-2421.77	-835.02			1502.97	218.05			-2899.49	-1002.69
-215.57	-3666.9			-690.48	1602.3			291.59	-3637.41
-1553.11	-1712.39			-419.1	1202.3			-2510.99	-2935.12
-4888.07	-3299.79			-1718.87	456.5			-4434.45	2127.37
-1991.37	-775.17			1058.55	-141.57			-1249.55	3211.38
-7444.16	281.82			-1062.7	330.86			-2050.91	3171.96

## Sheet: Figure 4a
Figure 4a
Peptide dissociation times at 0.322 µM RFC (s)	Peptide dissociation time at 0.032 µM RFC (s)	Peptide dissociation time at 0.032 µM RFC + 1mM ataluren (s)
34.8	18	25.2
239	425	156.2
1.8	52.2	51.8
17.8	256.4	234.6
170.8	52.2	181
2.2	34	728.6
459.8	18.4	545
221.8	84.8	753
87.2	188.4	77
171.2	17	156
102.8	68.4	259
189.2	850.4	701.2
53.4	1.4	129
119.8	34.4	571
324.4	170.2	129
18.6	17	77
34.8	34.6	103
102.8	288.8	103
119.8	52.2	51
2.4	17.6	675
154.4	67.8	26.2
52.2	697.2	233.6
510.8	374	25.2
204.8	647.4	389.2
153.8	18.4	1170
19	18.4	857
153.8	17.6	493
34.8	86	103.2
70.4	50.6	207.8
18.8	408	207
85.8	681.4	26.4
323.8	392.4	104.4
86.2	1105	156.2
187.8	732.4	260.6
102.8	84.8	441.6
580.2	103	649
188	374	129
17.8	152.8	156.2
102.8	391.2	129
53.2	86	312
240.4	68	52.4
19	0.8	207
68.8	86.4	103.8
443	425.2	1195.6
35.2	188.2	234.6
34.8	647.4	259.2
17.8	256.4	285
17.8	34.4	129
153.8	203.8	182.4
170.8	256.2	389
86.6	68	208.2
222	17	390
121.4	52.2	415
86.2	120.4	857
153.8	1.4	51
68.8	18.4	337
138	239.4	78.2
289.8	50.6	155
35	34.4	25.2
52.8	18.4	233
561.8	34.2	233.4
204.8	86.4	129
17.8	205.4	155
18	17	987.2
359.2	86.4	130.6
119.8	51.4	207
153.8	52.4	1013.6
103.2	17.6	52.6
18.8	1.4	156
68.8	408.6	285
274.2	18.4	77
86.2	52	51
290.2	239.4	987.4
510.8	221.4	26
35	273.4	52.4
206.2	69.4	1039
119.8	970.4	155
18	271.8	25.2
1.4	52.4	51.2
19.4	119.2	103
69	17	285.2
189	255.6	51
69	119	25.2
171.6	137.4	103.2
290.2	85	78.2
85.8	18.4	493
273	203.8	779
17.8	424.8	181
204.8	239.4	129
2.2	50.8	545.4
103	18.4	259
714.8	17.6	207.2
70	324.4	25.2
409.4	715.4	234.6
257.4	169.8	181.6
646.8	34.4	51.6
17.8	273.4	441.2
307	103.2	156.6
155.2	86.4	701
119.8	305.8	129
86.8	205.4	181.4
35	205.4	26
2	120.4	285
34.8	18.4	156.4
153.8	171.4	25.2
392	527.4	1221
35.6	833	311
391.8	0.2	337.8
833.8	17.2	77
1.2	425	77
52.4	18.4	155
1.6	562.4	545
493.8	18.4	597
153.8	136.6	51
70.2	136.4	285.2
18.2	18.4	77.4
36.4	528.4	701.4
392.4	52.2	260.6
410.2	137.4	1143.2
36.4	901.2	545.6
204.8	18.4	363
87	50.8	129.6
87.2	460.4	155
204.8	52.4	181.2
68.8	255.4	130.4
17.8	154.2	519
68.8	271.8	52
18.2	69.4	207
1.8	204.4	259
85.8	1.4	702.6
19.4	169.8	416.4
102.8	33.8	363.2
103.6	188.4	623.4
18.4	237.8	25.2
204.8	561.4	25.2
1.4	86.4	572.6
136.8	35	364.6
170.8	170.8	181
170.8	426	623
18	680.6	155
528.8	188.4	207
189	120.4	727
17.8	34.8	337
34.8	120.4	545
172	34.6	77
103.2	68	311
34.8	222.4	51
70.4	1.4	597
69.4	68.8	129.8
833.8	86.4	103
34.8	17	233
187.8	238.2	363
493.8	69.4	207
137	68	129
171.6	85	311
205	459.8	234.4
85.8	17.6	129
51.6	850	26
307.8	68	155.4
35	119.6	182.4
357.8	18.4	883
19.4	171.2	234.6
136.8	458.8	754.2
69.2	136.4	805.6
85.8	17.2	103.8
68.8	68	25.2
767.2	1.4	520.4
153.8	1.2	208
154	798.8	181
239	85	650.6
153.8	817.4	363
34.8	492.8	390.4
205	273.4	260.6
104.4	35.4	129
238.8	272.2	520
170.8	18.2	546.2
85.8	68.8	77
238.8	595	233
392.4	1.4	935.8
17.8	1.84	390.6
17.8	165.9	51
459.8	581.59	51.6
323.8	110.68	129.8
87	276.54	25.2
391.8	276.54	181.8
34.8	248.83	155
36.4	84.57	390.6
2	110.68	52
119.8	110.27	129
104.4	165.9	441.2
102.8	55.65	155
238.8	362.09	207
153.8	332.97	26
2	82.56	233.6
51.6	110.47	623.4
137	223.73	415.6
70.4	359.88	961
85.8	110.27	129
102.8	82.76	208
1.2	304.45	25.2
171.2	165.9	337.6
34.8	498.26	623
171	248.83	129.8
153.8	276.54	155
85.8	165.7	181.6
17.8	83.16	129.6
86	168.11	25.2
121.2	693.42	78.6
257	137.99	26
1.8	526.17	233.2
19.2	57.26	363
36.2	193.42	103.2
68.8	167.91	103
69.2	27.95	77
238.8	29.15	597.2
324.8	359.68	311
68.8	56.66	389
19.4	165.7	155
85.8	195.23	832
306.8	193.42	415
17.8	110.27	25.2
136.8	84.57	675
2.4	84.57	25.2
171	110.68	286
342.2	111.88	208.2
34.8	138.99	545.2
34.8	29.15	155
153.8	110.47	103.2
19.4	276.54	25.2
222	193.42	286
221.8	110.88	233
34.8	82.76	597
35.2	165.7	77
68.8	83.96	207.6
86.2	249.03	52
17.8	112.68	181
119.8	526.17	26
103.6	195.23	51.2
19.4	388.79	389
357.8	110.47	961.6
272.8	110.47	52
68.8	221.93	25.2
137	331.97	207.6
359.4	111.68	25.6
35	193.42	493
52	52.8	987.6
206	27.2	676.6
36.4	160.8	259
85.8	187.8	233
297.8	378.2	26.2
323.6	322.8	597.4
54.6	80	363.8
80.6	52.8	389
134.8	133.8	234.6
269.6	514.4	51
242.6	351	103
56	55.4	51
566.6	349.8	363
110.2	646.8	519
242.6	187.8	77.2
27.4	82.4	779
136.8	189.2	207
1.8	106.8	493.8
80.6	431.6	25.2
164.2	108	337
107.6	79.8	753
27.4	54.6	51.6
379.2	430.8	51
647.6	162.8	155
109.8	217.4	25.2
593.8	349.8	519.2
702	79.8	285
269.6	54.8	155
26.8	161.4	181
107.6	622.4	337.2
297.2	52.8	285
26.8	322.8	1144.2
56.2	160.8	208.2
2	187.8	26.2
55.8	52.8	311.2
26.8	80.4	25.2
136.4	1.2	883.8
81.6	160.8	1039
243.8	108.8	156
108.8	106.8	987.4
189.2	241.8	155
188.6	107.2	136.4
188.6	133.8	919.2
161.6	781.8	458.8
271.8	188.4	945
26.6	295.8	82
134.8	349.8	163
163.6	376.8	407.2
27.6	52.8	458.8
53.6	188	26.8
162.6	26	55.8
82.6	52.8	242.8
81.2	352	243.4
27.4	323	53.8
27.6	270.6	80.8
54.4	106.8	110
55	188	107.8
216.6	160.8	108.6
26.6	242	621
108.8	52.8	593.8
270.6	162.4	54
243.6	242.2	27.2
80.6	430.8	244.8
27.8	351.2	297.2
29	189.8	299.4
215.6	79.8	810
108.2	297.4	26.8
1.2	55.4	836.8
82.6	52.8	378
53.6	323.8	26.8
215.6	28	1.8
28.4	1.2	649.4
27.6	243	323.8
2	52.8	54.6
27.6	52.8	920.2
377.6	189.2	164
107.6	26	110.4
217.8	835.8	217.4
53.8	295.8	161.8
82.4	52.8	216.4
54.4	187.8	188.8
80.6	160.8	703.6
135.2	54.8	189.4
433.2	135.8	486.4
27.4	161	215.8
243	485	244.2
620.6	79.8	1052.8
28	1	891.8
54.8	106.8	29.2
270.8	106.8	648.2
134.6	243	405
189.4	837.8	272.4
107.6	26.2	1.6
54	214.8	81.6
566.6	160.8	27
243.6	55.4	217.8
29.2	27.2	162.8
27.8	27.6	380
27	53.8	27
137	26	54.4
107.6	55.4	55.4
458.6	53.6	80.8
406.8	160.8	188.8
217	82.4	134.8
189	107	82.2
27.4	160.8	434.4
53.6	835.8	323.8
298.8	160.8	28.2
28		136.8
215.8		458.8
458.8		81.8
27.6		135.8
270		809.8
512.6		485.8
404.6		864.6
28		567.2
1.8		217
56		56.4
324.2		296.8
26.6		459.2
539.8		27.6
81		272.4
134.6		55
80.6		351.4
2		865
323.6		2
215.6		783.6
161.8		242.8
134.6		593.8
29.2		189.6
161.8		53.8
80.6		161.8
29		569.4
28		29.2
27.6		54.2
2.2		405.6
244.2		108.6
26.6		110
350.6		2.2
134.6		26.8
53.6		353.4
134.6		757.4
407		296.8
26.6		378.8
54.4		785.4
56		29
29.2		893.2
110.2		701.8
161.6		567.6
162.6		81.4
1.2		325
215.6		26.8
54.4		839.2
269.6		83.4
27		379.4
243.6		82.2
26.6		326.2
28.4		893.2
26.8		458.8
162.4		378.4
80.6		54.4
80.6		55.8
2.2		27.2
54.8		83.2
54.4		26.8
296.6		26.8
107.6		269.8
28.8		838.8
27		80.8
80.6		512.8
134.6		26.8
350.8		134.8
81.6		513.4
80.6		594.2
54.2		27.8
134.6		299
161.8		458.8
296.6		135.8
56.2		675
134.6		406.8
379.4		134.8
243		162
54.6		83.4
80.8		811.2
107.6		676.2
107.6		350.8
243.4		270.8
323.6		55.8
485.6		164
1.6		487.8
109		26.8
81.6		82.6
56		55.2
271		27.8
54.4		53.8
243.4		297
55.8		1.4
296.8		27.6
28		783.8
297.2		26.8
27.2		161.8
242.8		189.8
53.8		593.8
80.6		190
80.8		323.8
161.6		134.8
110.2		379.4
27.8		270
56		298.8
54.4		107.8
108.8		298.6
217.2		110
107.6		161.8
26.8		83
137.2		55.6
135		837.4
54.8

## Sheet: Fogure 4b
Figure 4b
tRNA dissociation times at 0.322 µM RFC(s)	tRNA dissociation times at 0.032 µM RFC(s)	tRNA dissociation times at 0.032 µM RFC + 1mM ataluren(s)
425.8	53.4	155
171	205.4	77.4
137.8	34	519
102.8	35	25.4
291.4	0.8	182
68.8	137.4	155.4
53.4	119.4	77
69.4	35.2	520.2
70	0.2	285
204.8	18.4	753.8
104.2	0.8	546
70	17.2	390.4
36.4	357.2	441.8
35.2	35.2	51
206	221.6	25.2
35	290.4	233.4
647.6	323.4	103.2
35.6	101.8	129
119.8	323	181.4
120	373.8	25.2
188	256.4	155.8
153.8	18.4	52.4
323.8	137.4	909.4
52	680.2	77
291	255.4	493.8
102.8	17	675
1.4	663.8	103
222.2	187.2	26.2
86	50.6	468.6
323.8	34	103.6
36.4	52.4	207
1.2	17.2	234
86	511.4	104.4
238.8	68.4	286
120.2	34.6	129.6
1.2	52.4	25.2
154.4	0.2	727.6
155.2	69.4	25.2
18	85.4	155
53.4	51.4	494
51.6	102.6	338
2.4	323	441
1.4	68.8	493.6
511.2	51.6	207.8
52.2	188.4	104.2
19.4	442.2	25
612.8	17.8	25.4
289.8	171.4	103.6
1.4	50.8	77.8
308.2	17.6	649
2.4	239.4	26.4
153.8	35	25.2
104.2	0.2	51.8
188	52.4	363
205.4	137	234.6
205.6	17.2	51.8
136.8	578	25.4
376.2	16.8	493.8
19.4	51.6	233
221.8	17.6	285.8
36	34	181
290.2	68.6	338.6
154.4	120	51.8
52.4	17.6	103
86	17	208.2
18	34	52.2
104	237.8	26
155.2	358	286.4
18	18.2	77.2
205.6	731.8	286.4
137.6	17	467
35	477.2	337.6
937.2	239.4	285
2.4	766.2	260.6
104.2	120.4	208
53	613.4	103.6
69	85.2	415.6
35.6	52.4	311
120.6	137.2	311
172	50.8	597.2
69	0.6	25.2
340.8	18.2	103.6
69.6	51.4	467
1.2	18.4	25.2
86.4	0.2	104.4
87.4	663.6	467.2
18.2	1.2	259
443.6	238.2	25.6
104	18.4	337
443.8	545.4	26.2
69.2	783.4	312.6
18.4	17.6	51.4
119.8	120.4	389.2
19.2	153.6	78.6
137.6	120.2	103.2
393	255.8	909.6
154.6	18.4	389
324.6	731	25.2
69.2	579.4	416.6
35.8	579.4	26.4
53.4	69.4	312.6
170.8	34	623
340.8	306.2	493.2
189.4	35.2	51.6
2.2	17	311
86.2	290.4	78
86.6	136.6	51.8
341	543.8	25
86.6	51.8	415
36.2	170.4	337.8
2.2	833.6	156.4
68.8	35.2	701
103.8	18	51
103.8	102.6	415
188	324	233.6
222.6	1.4	338.6
35.2	50.8	441.2
70	188.2	52
36	137.4	25.6
52.6	0.2	52.4
52.4	391.8	103.2
102.8	120.4	441
969.8	238	25.2
52.4	85	337.6
36.4	68	155.6
427.4	35	129.8
137	119.4	363.2
70.4	52.4	25.6
68.8	0.2	51.6
51.8	170.2	181.6
850.8	527	77
155.2	188.2	311
19.2	50.6	26.6
52.4	0.2	363.2
171.4	85.4	701
188.8	17	208.2
36.4	679.8	753.8
137.6	187	25.2
393	239.4	103.6
85.8	0.2	103
273.2	34.2	208.4
18.6	528.4	52.2
103	612.2	311.2
36.2	51.6	129
119.8	0.8	129
136.8	443.4	25
1.4	34.4	363.4
18.2	594.8	337.8
69.6	290	129.2
103	34	909.6
206.4	120	77
86.8	85.2	25.2
291.2	50.8	259
86.4	307	52
341	409.4	285.4
172	391.4	25.2
103	579.4	415
85.8	69.4	181.4
120.8	171.2	104.6
18.4	154.4	311.8
35.6	119.8	311.8
18.2	409.4	155.4
136.8	119.8	156.4
1.4	103.4	103.2
35	561.2	52
70.2	153	156.6
35.6	357	77.4
153.8	526.8	25.2
1.8	476	25.2
493.8	85.8	390
19.4	289.8	52.6
86.6	18.4	649
205.2	51.6	285.8
494	0.8	104.2
18.6	135.8	910
103	136.6	52
1.4	188.2	77
204.8	136.2	26
2.4	16.8	155.4
528.6	693.22	77
291.4	166.7	389.2
103.6	278.35	234
120.4	110.47	156
189.2	83.16	155.2
255.8	83.96	207.6
205	112.28	259.2
171	137.99	25.2
750	82.96	623.4
239	110.27	25
70	137.99	25.8
36.4	168.11	51.6
120	193.42	77.2
631.4	138.79	181.4
86.2	470.54	51.8
255.8	775.95	78.2
136.8	55.05	130.4
120	137.99	961
52.4	139.99	181
2.2	223.33	129.4
2.2	166.3	311.4
205.8	82.56	51
51.8	139.79	25.2
544.8	638.6	25.2
154	221.12	25.2
818	29.35	572
52	84.57	259
35.2	57.26	129
19.2	165.9	77.4
87.2	57.46	260.4
205.8	28.55	25.4
18.8	719.92	77.8
2.2	82.96	25.2
35.6	112.68	156
104.2	138.79	155.8
69.2	28.55	25.2
341.8	112.28	337
52	276.54	77
18.6	472.55	259
103	28.55	208.2
2.2	82.56	52.4
359.4	139.19	519
2.4	166.3	25.8
238.8	332.77	597.2
35	110.47	182.4
1.8	28.15	103.4
171	55.05	104
52	138.39	363.2
291	28.55	260.4
69	305.65	623.4
35.2	57.26	441.2
188	249.03	78.6
51.8	57.26	389.4
272.8	139.79	181.6
137.4	168.11	25.4
85.8	610.9	130.4
138	84.57	129.6
36	194.42	130.2
392.2	139.99	155
171.4	57.26	155.4
19.2	110.27	337
86.8	28.55	286.2
138	84.17	337
52.8	111.28	181.6
70.4	251.44	467.6
69.8	221.53	130.2
69.6	190	77
308.2	80.6	25.8
52.6	187.8	25.2
35	108	337.2
431.6	108.4	155.2
323.6	106.8	909
26.6	134	103.6
107.8	297.8	597.8
377.6	485.6	754.6
296.6	0.4	155.4
297.6	539	129
107.6	79.8	285.2
569.2	54.2	233.6
461	55	311
242.6	79.8	181
53.8	268.8	390.6
55.6	106.8	806.4
83	106.8	624.4
80.6	55.4	285
134.6	27.6	208.6
188.6	349.8	311.6
135.6	136.2	52.2
108.4	379.4	441
27	1.4	415.6
271.6	53	155
26.8	53	51.6
188.6	484.8	129.8
53.8	27	25.4
134.6	432.4	129.4
29.2	0.8	51.6
297.4	161	234.2
26.6	108.6	312.6
135.2	458	649
109.4	0.2	208
110	215	181
26.6	378.2	181
190.8	161.2	285
134.8	160.8	493.6
298.8	160.8	312.4
109	242	285
26.6	79.8	363.2
298.2	1.2	431.8
82.4	243.8	1.2
26.6	27	1.4
350.6	133.8	2.4
1.6	0.8	29
1.2	53.2	81.2
188.6	80	190.2
107.6	107.8	431.8
81.6	970.8	458.8
1.6	161.6	784.4
163.2	25.8	190
27	187.8	243.4
488.2	405.8	81.6
351	79.8	539.8
26.8	242	55.6
110.2	162.4	109.2
28.8	0.2	56
82.6	216.6	217.8
82.2	323	56.4
299	298.2	27.4
163.8	646.8	162.4
109.4	700.8	406.4
163.2	25.8	270
28.8	216.2	28.4
53.6	187.8	1.6
135	242	189.6
136	107	107.8
54.6	1.2	83
53.6	484.8	243.6
80.6	135.4	107.8
242.6	162	163
26.6	25.8	109
377.6	106.8	351
163.4	1.4	838.6
406.4	82.4	82.2
1.8	25.8	271.6
189.6	134.4	188.8
191	53.6	109
513.6	271.2	378.8
82.2	26.2	434.2
80.6	160.8	107.8
351.4	134.6	55.2
28.6	160.8	485.8
297.6	135.6	485.8
296.8	268.8	28.6
28.4	135.4	81.6
296.6	109.2	81.2
81	54.2	134.8
26.6	106.8	189
323.6	79.8	110
216.8	25.8	540.4
29	28	245
649.2	108	164.2
27.6	647	324.4
134.6	27	188.8
56.2	108.6	107.8
1.6	755.8	299.4
26.8	485	809.8
54.8	190.4	810
107.6	379	134.8
26.6	161	242.8
26.6	53.8	109.2
161.6	109.2	405.6
27.6	350	485.8
55	403.8	108.8
53.8	134.4	80.8
81.8	161	242.8
161.6		136.4
80.6		54.8
109.8		109.8
324.6		107.8
54.2		29
56.2		244.6
27.6		110
513.4		136.4
26.6		324.6
80.6		162.8
53.8		136.8
26.8		108
53.6		82
244.6		80.8
134.6		164.4
136		216.8
215.6		55.2
162.4		161.8
188.8		406.4
26.8		459.8
54.4		244.6
188.6		56.4
26.6		270
29.2		81.6
108.8		136.2
377.6		109.2
54.2		108
29.2		28
323.6		189
80.6		243.2
27.6		487.8
188.6		485.8
56		163.6
242.6		216.4
890.6		647.8
26.8		191.2
297.6		323.8
135		189.2
134.6		217.6
29.2		53.8
27.8		243.4
1.4		81.6
82.2		460.6
217		243.8
55.6		81
108.8		27.4
1.6		27
134.6		81.2
1.4		326.2
188.6		2
1.8		1.6
2		135.8
620.6		865.2
352.4		134.8
134.6		136
136		82.6
107.6		189.8
27.6		54.8
135.6		702.2
53.6		28.4
242.6		377.8
29		432.6
2.2		269.8
55.6		134.8
26.6		918
244		137
161.6		785.4
674.6		135.2
53.6		55.2
26.6		107.8
242.6		27.4
161.6		27.8
81.4		216.6
162.6		325
1.8		459.2
216.4		540.4
107.8		676.4
80.8		270
163		109.6
107.6		323.8
28.4		81
53.8		1.4
2.2		164.2
296.6		28.4
269.6		136.6
55.4		539.8
54.6		28.6
80.6		243.2
297.4		137
162.8		704
110		26.8
297.4		514.6
53.8		83
162.2		164.4
379.8		704
134.6		28.6
216.4		135.6
83		271.6
28.2		433
82.6		82.8
135		271.4
29		595
82.2		864.8
215.6		405.8
163.2		134.8
243.6		245.4
135.4		377.8
485.6		80.8
1.8

## Sheet: Figure 4c
Figure 4c
		No ataluren		200 µM ataluren		500 μM ataluren		1000 μM ataluren
	[RFC] µM	kobs(min^-1)	SEM (min^-1)	kobs(min^-1)	SEM (min^-1)	kobs(min^-1)	SEM(min^-1)	kobs(min^-1)	SEM (min^-1)
	0.016129	0.137069	0.027386	0.094072	0.013797	0.059077	0.010921	0.046971	0.01178
	0.032258	0.166466	0.022975	0.140627	0.021784	0.066865	0.011578	0.055817	0.012936		SEM=standard error of the mean
	0.080645	0.20933	0.020714	0.201515	0.027363	0.152468	0.023518	0.130271	0.013222
	0.16129	0.246637	0.013759	0.224786	0.024403	0.174837	0.018294	0.158494	0.015405
	0.322581	0.24871	0.023212	0.245812	0.029824	0.235715	0.024047	0.24691	0.021825
	0.645161	0.266471	0.023664	0.256906	0.02058	0.241025	0.0185	0.231529	0.016373
	1.6129	0.265825	0.017633	0.265302	0.028356	0.253451	0.026865	0.255767	0.020399

## Sheet: Figure 4d
Figure 4d
		No ataluren		200 µM ataluren		500 μM ataluren		1000 μM ataluren
	[RFC] µM	kobs(min^-1)	SEM (min^-1)	kobs(min^-1)	SEM (min^-1)	kobs(min^-1)	SEM(min^-1)	kobs(min^-1)	SEM (min^-1)		SEM=standard error of the mean
	0.016129	0.115619	0.028244	0.072725	0.017468	0.062751	0.016819	0.045544	0.016065
	0.032258	0.124225	0.023644	0.097152	0.024126	0.057444	0.017143	0.052382	0.017676
	0.080645	0.169145	0.026679	0.143794	0.022738	0.11765	0.025312	0.094898	0.016406
	0.16129	0.186832	0.020302	0.178368	0.023925	0.142677	0.027585	0.128521	0.017734
	0.322581	0.198393	0.021638	0.195035	0.028105	0.188728	0.029242	0.177239	0.020823
	0.645161	0.204655	0.022336	0.193046	0.022201	0.196714	0.02074	0.202515	0.01902
	1.6129	0.203557	0.021998	0.193131	0.024249	0.202875	0.028337	0.199323	0.018821

[truncated: 15 more sheets: Figure 4e, Figure 4f, Figure 4g, Figure 4h, Figure 4i, Figure 4j, Figure 5a, Figure 5b, Table 1, SupFig1, SupFig2, SupFig4, SupFig6c, SupFig11, SupTable1]
